# Supplementary material for: Extrachromosomal circular DNA and structural variants highlight genome instability in Arabidopsis epigenetic mutants
Source: Nat Commun. 2023 Aug 28;14:5236. doi: 10.1038/s41467-023-41023-0 (PMC10462705; doi:10.1038/s41467-023-41023-0)
Supplement: Supplementary file 4 — Source Data [file 41467_2023_41023_MOESM4_ESM.zip]

Archive with 6 entries (6 files):
- Souce data for Fig 1 and Supplementary Fig 3.xlsx
- Souce data for Fig 1-1.xlsx
- Souce data for Fig 1-2.xlsx
- Souce data for Fig 1-3.xlsx
- Souce data for Fig 2 and Supplementary Fig 5.xlsx
- Souce data for Fig 4.xlsx
