# Supplementary material for: Extrachromosomal circular DNA and structural variants highlight genome instability in Arabidopsis epigenetic mutants
Source: Nat Commun. 2023 Aug 28;14:5236. doi: 10.1038/s41467-023-41023-0 (PMC10462705; doi:10.1038/s41467-023-41023-0)
Supplement: Supplementary file 4 — Source Data [file 41467_2023_41023_MOESM4_ESM.zip › Souce data for Fig 1 and Supplementary Fig 3.xlsx]

## Sheet: Feuille 1
	unique reads rDNA	unique reads EVD	unique reads VANDAL21	unique reads Chloro + Mito	total uniq reads
WT Col-0 #3	1138	14	117	4404	54363
ddm1 polIV rdr6 #4	10265	8141	6554	20654	170958
ddm1 polIV rdr6 #5	1149	61493	4411	42362	111233
