# Supplementary material for: Extrachromosomal circular DNA and structural variants highlight genome instability in Arabidopsis epigenetic mutants
Source: Nat Commun. 2023 Aug 28;14:5236. doi: 10.1038/s41467-023-41023-0 (PMC10462705; doi:10.1038/s41467-023-41023-0)
Supplement: Supplementary file 4 — Source Data [file 41467_2023_41023_MOESM4_ESM.zip › Souce data for Fig 1-1.xlsx]

## Sheet: Feuille 1
Genotype	DNA	Reads #	Genome coverage (X)	Fastq file
WT Col-0	eccDNA	872170	2.09321	K18
WT Col-0	eccDNA	1164718	2.79532	M11
WT Col-0	eccDNA	3261978	7.82875	K1
ddm1	eccDNA	2551360	6.12326	M1
ddm1	eccDNA	3182546	7.63811	K2
polIV	eccDNA	1854260	4.45022	M4
polIV	eccDNA	6512208	15.6293	K15
polIV	eccDNA	3994670	9.58721	K16
rdr6	eccDNA	1416828	3.40039	M5
ddm1 polIV	eccDNA	1439976	3.45594	M2
ddm1 polIV	eccDNA	2604180	6.25003	K3
ddm1 rdr6	eccDNA	2244104	5.38585	M3
ddm1 rdr6	eccDNA	2500202	6.00048	K4
ddm1 polIV rdr6	eccDNA	1924392	4.61854	M7
ddm1 polIV rdr6	eccDNA	1840616	4.41748	M8
ddm1 polIV rdr6	eccDNA	1331934	3.19664	M9
ddm1 polIV rdr6	eccDNA	1301604	3.12385	M10
ddm1 polIV rdr6	eccDNA	3013916	7.2334	K10
ddm1 polIV rdr6	eccDNA	3143330	7.54399	K11
