# Supplementary material for: Extrachromosomal circular DNA and structural variants highlight genome instability in Arabidopsis epigenetic mutants
Source: Nat Commun. 2023 Aug 28;14:5236. doi: 10.1038/s41467-023-41023-0 (PMC10462705; doi:10.1038/s41467-023-41023-0)
Supplement: Supplementary file 4 — Source Data [file 41467_2023_41023_MOESM4_ESM.zip › Souce data for Fig 1-2.xlsx]

## Sheet: Feuille 1
Genotype	DNA	Flow cell	Reads	Size (Gb)	Genome coverage (X)	N50 (kb)	N75 (kb)	N90 (kb)	min (bp)	max (bp)
WT Col-0 #1	genomic	FAH44252	407668	3.7	30	21.1	2022-07-11	2022-02-05	1	133405
WT Col-0 #2	genomic	FAH47276	1676749	12.4	99	9.3	2022-02-07	2022-03-05	94	85466
ddm1 #1	genomic	FAN45571	250391	2.2	18	15.1	2022-05-08	2022-03-04	12	116739
ddm1 #2	genomic	FAQ11157	1054943	4.9	39	12.5	5.0	2022-01-02	67	127622
polIV #1	genomic	FAS10064	410581	6	48	26.3	2022-02-15	2022-08-07	104	165397
rdr6 #1	genomic	FAS08151	841554	8.7	70	18.4	2022-02-10	2022-02-05	106	156380
ddm1 polIV #1	genomic	FAO18772	1943791	6.9	55	10.4	2022-06-03	2022-04-01	95	543035
ddm1 polIV #2	genomic	FAQ57435	1486947	2.5	20	2.7	2022-04-01	0.8	102	60755
ddm1 rdr6 #1	genomic	FAQ09746	1495344	11.7	94	21.8	10.0	2022-06-03	28	171977
ddm1 rdr6 #2	genomic	FAQ09283	2369096	5.3	42	3.6	2.0	1.0	31	502062
ddm1 polIV rdr6 #1	genomic	FAK64234	3701523	10	80	5.6	2022-05-02	2022-01-01	92	93955
ddm1 polIV rdr6 #2	genomic	FAK46256	3888097	7	56	3	2022-04-01	0.8	81	85819
WT Col-0 #3	eccDNA	FAQ03777	75956	0.2	2	5.4	2.4	1.0	75	106490
ddm1 polIV rdr6 #4	eccDNA	FAH80614	241650	1.04	8	6.4	2022-06-03	2022-02-02	198	25663
ddm1 polIV rdr6 #5	eccDNA	FAQ09207	196317	0.9	7	9.3	2022-08-04	2022-04-02	69	115134
