# Supplementary material for: Extrachromosomal circular DNA and structural variants highlight genome instability in Arabidopsis epigenetic mutants
Source: Nat Commun. 2023 Aug 28;14:5236. doi: 10.1038/s41467-023-41023-0 (PMC10462705; doi:10.1038/s41467-023-41023-0)
Supplement: Supplementary file 4 — Source Data [file 41467_2023_41023_MOESM4_ESM.zip › Souce data for Fig 1-3.xlsx]

## Sheet: Feuille 1
Genotype	Chr	start	end	TE	supported_reads	total_reads
ddm1	Chr1	9495152	9495157	EVD/ATCOPIA93	22	22
ddm1	Chr1	13155920	13155925	EVD/ATCOPIA93	4	10
ddm1	Chr1	17640135	17640140	EVD/ATCOPIA93	9	22
ddm1	Chr1	19787063	19787068	EVD/ATCOPIA93	7	10
ddm1	Chr2	9718884	9718890	EVD/ATCOPIA93	28	51
ddm1	Chr2	17880208	17880208	EVD/ATCOPIA93	16	28
ddm1	Chr3	2865209	2865215	EVD/ATCOPIA93	26	26
ddm1	Chr3	20592733	20592739	EVD/ATCOPIA93	19	20
ddm1	Chr3	20613816	20613821	EVD/ATCOPIA93	24	35
ddm1	Chr3	22164808	22164815	EVD/ATCOPIA93	51	52
ddm1	Chr4	1541285	1541291	EVD/ATCOPIA93	19	32
ddm1	Chr4	9030125	9030135	EVD/ATCOPIA93	7	30
ddm1	Chr4	12161340	12161345	EVD/ATCOPIA93	7	15
ddm1	Chr4	13307863	13307868	EVD/ATCOPIA93	30	39
ddm1	Chr5	5410440	5410445	EVD/ATCOPIA93	11	15
ddm1	Chr5	7444495	7444501	EVD/ATCOPIA93	31	46
ddm1	Chr5	16230540	16230545	EVD/ATCOPIA93	4	20
ddm1	Chr5	16744512	16744512	EVD/ATCOPIA93	15	18
ddm1	Chr5	17098593	17098598	EVD/ATCOPIA93	16	39
ddm1	Chr5	18679057	18679057	EVD/ATCOPIA93	10	17
ddm1	Chr5	18858439	18858445	EVD/ATCOPIA93	8	12
ddm1	Chr5	21292573	21292578	EVD/ATCOPIA93	10	17
ddm1	Chr5	22247012	22247012	EVD/ATCOPIA93	11	17
ddm1	Chr5	24725127	24725135	EVD/ATCOPIA93	10	17
ddm1	Chr5	25143225	25143225	EVD/ATCOPIA93	16	17
ddm1	Chr5	25505860	25505867	EVD/ATCOPIA93	19	19
ddm1_rdr6	Chr1	3695815	3695815	ATENSPM3	8	38
ddm1_rdr6	Chr1	12750370	12750381	VANDAL21	28	67
ddm1_rdr6	Chr1	16266330	16266340	VANDAL21	9	37
ddm1_rdr6	Chr2	611922	611954	VANDAL21	115	115
ddm1_rdr6	Chr2	14105469	14105472	ATENSPM3	31	34
ddm1_rdr6	Chr2	14273646	14273649	ATENSPM3	9	24
ddm1_rdr6	Chr3	9349627	9349636	VANDAL21	108	109
ddm1_rdr6	Chr3	18456351	18456354	ATENSPM3	21	63
ddm1_rdr6	Chr3	19817464	19817464	ATENSPM3	7	34
ddm1_rdr6	Chr5	24531584	24531593	ATMU5	11	37
ddm1_polIV	Chr3	4210325	4210335	EVD/ATCOPIA93	6	43
ddm1_polIV	Chr2	5856656	5856666	EVD/ATCOPIA93	7	31
ddm1_polIV	Chr4	4124321	4124311	EVD/ATCOPIA93	7	41
ddm1_polIV	Chr1	3872204	3872204	ATENSPM3	8	46
ddm1_polIV	Chr1	773870	773876	EVD/ATCOPIA93	8	38
ddm1_polIV	Chr3	10448146	10448152	EVD/ATCOPIA93	8	34
ddm1_polIV	Chr3	23102460	23102460	EVD/ATCOPIA93	8	23
ddm1_polIV	Chr3	9607017	9607017	ATCOPIA21	9	34
ddm1_polIV	Chr1	6644890	6644890	ATENSPM3	9	37
ddm1_polIV	Chr5	13252593	13252597	ATENSPM3	9	27
ddm1_polIV	Chr1	21931419	21931426	EVD/ATCOPIA93	9	40
ddm1_polIV	Chr3	11394380	11394385	EVD/ATCOPIA93	9	45
ddm1_polIV	Chr3	17511761	17511767	EVD/ATCOPIA93	9	31
ddm1_polIV	Chr3	17760780	17760786	ATCOPIA21	10	34
ddm1_polIV	Chr1	2557956	2557956	EVD/ATCOPIA93	10	50
ddm1_polIV	Chr4	15323731	15323731	EVD/ATCOPIA93	10	35
ddm1_polIV	Chr5	18435060	18435060	EVD/ATCOPIA93	10	34
ddm1_polIV	Chr1	13326729	13326734	EVD/ATCOPIA93	11	31
ddm1_polIV	Chr1	19271998	19271998	EVD/ATCOPIA93	11	32
ddm1_polIV	Chr3	12161042	12161047	EVD/ATCOPIA93	11	35
ddm1_polIV	Chr3	13927163	13927169	EVD/ATCOPIA93	11	30
ddm1_polIV	Chr5	7628072	7628077	EVD/ATCOPIA93	11	37
ddm1_polIV	Chr5	8709878	8709884	EVD/ATCOPIA93	11	33
ddm1_polIV	Chr4	3782843	3782850	ATCOPIA21	12	32
ddm1_polIV	Chr3	14424669	14424674	EVD/ATCOPIA93	12	33
ddm1_polIV	Chr3	19284673	19284679	EVD/ATCOPIA93	12	40
ddm1_polIV	Chr4	4626508	4626514	EVD/ATCOPIA93	12	42
ddm1_polIV	Chr4	13734995	13735001	EVD/ATCOPIA93	12	38
ddm1_polIV	Chr5	21916864	21916864	EVD/ATCOPIA93	12	40
ddm1_polIV	Chr5	24041984	24041984	EVD/ATCOPIA93	12	38
ddm1_polIV	Chr4	10421800	10421804	ATENSPM3	13	38
ddm1_polIV	Chr4	5013640	5013640	EVD/ATCOPIA93	13	30
ddm1_polIV	Chr5	18634666	18634666	EVD/ATCOPIA93	13	33
ddm1_polIV	Chr2	7970150	7970155	EVD/ATCOPIA93	14	33
ddm1_polIV	Chr4	1741928	1741928	EVD/ATCOPIA93	14	66
ddm1_polIV	Chr2	12173334	12173346	EVD/ATCOPIA93	15	19
ddm1_polIV	Chr3	14158365	14158370	EVD/ATCOPIA93	15	30
ddm1_polIV	Chr4	3695464	3695471	EVD/ATCOPIA93	15	37
ddm1_polIV	Chr4	18022369	18022369	EVD/ATCOPIA93	15	38
ddm1_polIV	Chr5	17267733	17267742	ATMU5	16	34
ddm1_polIV	Chr1	15489052	15489059	EVD/ATCOPIA93	16	35
ddm1_polIV	Chr3	6877349	6877356	EVD/ATCOPIA93	17	38
ddm1_polIV	Chr4	3543384	3543392	EVD/ATCOPIA93	18	40
ddm1_polIV	Chr4	8085271	8085276	EVD/ATCOPIA93	18	42
ddm1_polIV	Chr4	9298855	9298863	EVD/ATCOPIA93	18	50
ddm1_polIV	Chr5	4101455	4101460	EVD/ATCOPIA93	18	41
ddm1_polIV	Chr4	10567386	10567392	EVD/ATCOPIA93	19	41
ddm1_polIV	Chr4	7069215	7069228	EVD/ATCOPIA93	21	36
ddm1_polIV	Chr4	7839181	7839182	EVD/ATCOPIA93	21	29
ddm1_polIV	Chr2	1958332	1958340	EVD/ATCOPIA93	23	41
ddm1_polIV	Chr1	29127403	29127408	EVD/ATCOPIA93	24	48
ddm1_polIV	Chr5	16056457	16056465	EVD/ATCOPIA93	24	52
ddm1_polIV	Chr4	1738080	1738080	EVD/ATCOPIA93	27	124
ddm1_polIV	Chr4	5745742	5745745	ATENSPM3	30	37
ddm1_polIV	Chr4	6308688	6308697	VANDAL21	36	46
ddm1_polIV	Chr3	8045135	8045142	EVD/ATCOPIA93	38	45
ddm1_polIV	Chr5	1188406	1188415	EVD/ATCOPIA93	39	55
ddm1_polIV	Chr3	10169688	10169694	EVD/ATCOPIA93	43	44
ddm1_polIV	Chr1	21613692	21613699	EVD/ATCOPIA93	44	44
ddm1_polIV	Chr5	24794436	24794442	EVD/ATCOPIA93	47	47
ddm1_polIV	Chr1	531518	531525	EVD/ATCOPIA93	51	51
ddm1_polIV	Chr1	1129981	1129987	EVD/ATCOPIA93	51	51
ddm1_polIV	Chr4	3576704	3576709	EVD/ATCOPIA93	51	51
ddm1_polIV	Chr5	22188162	22188167	EVD/ATCOPIA93	53	53
ddm1_polIV	Chr4	10148903	10148908	EVD/ATCOPIA93	57	60
ddm1_polIV	Chr3	18658187	18658192	EVD/ATCOPIA93	58	58
ddm1_rdr6_polIV	Chr1	20743823	20743830	EVD/ATCOPIA93	3	52
ddm1_rdr6_polIV	Chr1	23356648	23356826	EVD/ATCOPIA93	3	69
ddm1_rdr6_polIV	Chr5	24662505	24662511	EVD/ATCOPIA93	3	56
ddm1_rdr6_polIV	Chr2	6398242	6398249	EVD/ATCOPIA93	4	46
ddm1_rdr6_polIV	Chr2	11588891	11588896	EVD/ATCOPIA93	4	54
ddm1_rdr6_polIV	Chr5	22439593	22439596	EVD/ATCOPIA93	4	61
ddm1_rdr6_polIV	Chr3	23208805	23208811	EVD/ATCOPIA93	6	50
ddm1_rdr6_polIV	Chr3	21428062	21428068	EVD/ATCOPIA93	8	63
ddm1_rdr6_polIV	Chr5	17280040	17280045	EVD/ATCOPIA93	8	46
ddm1_rdr6_polIV	Chr5	24692474	24692479	EVD/ATCOPIA93	9	59
ddm1_rdr6_polIV	Chr1	5523795	5523801	EVD/ATCOPIA93	10	40
ddm1_rdr6_polIV	Chr2	18218449	18218454	EVD/ATCOPIA93	10	36
ddm1_rdr6_polIV	Chr4	9657046	9657051	EVD/ATCOPIA93	10	48
ddm1_rdr6_polIV	Chr4	10073749	10073754	EVD/ATCOPIA93	10	62
ddm1_rdr6_polIV	Chr4	9543454	9543464	ATCOPIA21	10	49
ddm1_rdr6_polIV	Chr2	18510699	18510703	EVD/ATCOPIA93	11	32
ddm1_rdr6_polIV	Chr4	11737224	11737231	EVD/ATCOPIA93	12	44
ddm1_rdr6_polIV	Chr5	8569740	8569746	EVD/ATCOPIA93	12	50
ddm1_rdr6_polIV	Chr1	8903145	8903150	EVD/ATCOPIA93	13	39
ddm1_rdr6_polIV	Chr3	5056965	5056974	EVD/ATCOPIA93	13	61
ddm1_rdr6_polIV	Chr3	15746698	15746706	EVD/ATCOPIA93	13	42
ddm1_rdr6_polIV	Chr4	11562091	11562097	EVD/ATCOPIA93	13	47
ddm1_rdr6_polIV	Chr5	19621184	19621196	EVD/ATCOPIA93	13	37
ddm1_rdr6_polIV	Chr5	22856718	22856891	EVD/ATCOPIA93	13	57
ddm1_rdr6_polIV	Chr1	6396923	6396928	EVD/ATCOPIA93	14	59
ddm1_rdr6_polIV	Chr1	8264958	8265189	EVD/ATCOPIA93	14	66
ddm1_rdr6_polIV	Chr1	21040571	21040577	EVD/ATCOPIA93	14	61
ddm1_rdr6_polIV	Chr4	10979612	10979617	EVD/ATCOPIA93	14	54
ddm1_rdr6_polIV	Chr4	11776940	11776946	EVD/ATCOPIA93	14	46
ddm1_rdr6_polIV	Chr5	19666860	19666870	EVD/ATCOPIA93	14	62
ddm1_rdr6_polIV	Chr5	23401140	23401146	EVD/ATCOPIA93	14	46
ddm1_rdr6_polIV	Chr1	11278448	11278453	EVD/ATCOPIA93	15	57
ddm1_rdr6_polIV	Chr1	12387155	12387160	EVD/ATCOPIA93	15	49
ddm1_rdr6_polIV	Chr2	18376263	18376269	EVD/ATCOPIA93	15	55
ddm1_rdr6_polIV	Chr4	14023665	14023672	EVD/ATCOPIA93	15	55
ddm1_rdr6_polIV	Chr4	14140198	14140202	EVD/ATCOPIA93	15	36
ddm1_rdr6_polIV	Chr1	10903180	10903185	EVD/ATCOPIA93	16	64
ddm1_rdr6_polIV	Chr1	30372054	30372059	EVD/ATCOPIA93	16	51
ddm1_rdr6_polIV	Chr2	8887239	8887245	EVD/ATCOPIA93	16	62
ddm1_rdr6_polIV	Chr4	4208879	4208884	EVD/ATCOPIA93	16	33
ddm1_rdr6_polIV	Chr1	11881475	11881485	VANDAL21	16	40
ddm1_rdr6_polIV	Chr1	6533632	6533637	EVD/ATCOPIA93	17	64
ddm1_rdr6_polIV	Chr1	25454920	25454926	EVD/ATCOPIA93	17	55
ddm1_rdr6_polIV	Chr3	16735404	16735421	EVD/ATCOPIA93	17	54
ddm1_rdr6_polIV	Chr4	8678103	8678114	EVD/ATCOPIA93	17	56
ddm1_rdr6_polIV	Chr1	1883547	1883554	EVD/ATCOPIA93	18	56
ddm1_rdr6_polIV	Chr1	8519053	8519057	EVD/ATCOPIA93	18	53
ddm1_rdr6_polIV	Chr3	2290105	2290110	EVD/ATCOPIA93	18	57
ddm1_rdr6_polIV	Chr5	11525198	11525122	EVD/ATCOPIA93	18	51
ddm1_rdr6_polIV	Chr1	23877729	23877734	EVD/ATCOPIA93	19	57
ddm1_rdr6_polIV	Chr2	319720	319725	EVD/ATCOPIA93	19	57
ddm1_rdr6_polIV	Chr2	5648789	5648793	EVD/ATCOPIA93	19	45
ddm1_rdr6_polIV	Chr3	9349628	9349637	VANDAL21	19	55
ddm1_rdr6_polIV	Chr4	8975884	8975890	EVD/ATCOPIA93	20	65
ddm1_rdr6_polIV	Chr5	14114393	14114398	EVD/ATCOPIA93	20	66
ddm1_rdr6_polIV	Chr5	15963270	15963275	EVD/ATCOPIA93	20	71
ddm1_rdr6_polIV	Chr4	4302850	4302856	EVD/ATCOPIA93	22	62
ddm1_rdr6_polIV	Chr5	10738938	10738943	EVD/ATCOPIA93	22	54
ddm1_rdr6_polIV	Chr2	15799917	15799923	EVD/ATCOPIA93	24	54
ddm1_rdr6_polIV	Chr1	13030046	13030054	EVD/ATCOPIA93	25	49
ddm1_rdr6_polIV	Chr5	21786279	21786289	EVD/ATCOPIA93	25	71
ddm1_rdr6_polIV	Chr1	3714024	3714032	VANDAL21	25	45
ddm1_rdr6_polIV	Chr3	6261972	6261982	VANDAL21	25	69
ddm1_rdr6_polIV	Chr3	8045136	8045143	EVD/ATCOPIA93	27	67
ddm1_rdr6_polIV	Chr4	12641029	12641035	EVD/ATCOPIA93	28	75
ddm1_rdr6_polIV	Chr1	29127404	29127409	EVD/ATCOPIA93	29	74
ddm1_rdr6_polIV	Chr3	10701128	10701136	EVD/ATCOPIA93	29	46
ddm1_rdr6_polIV	Chr2	12920992	12920997	EVD/ATCOPIA93	31	67
ddm1_rdr6_polIV	Chr5	6693805	6693811	ATCOPIA21	31	70
ddm1_rdr6_polIV	Chr3	10686892	10686897	EVD/ATCOPIA93	32	57
ddm1_rdr6_polIV	Chr3	4463254	4463259	EVD/ATCOPIA93	35	65
ddm1_rdr6_polIV	Chr4	12171517	12171526	ATCOPIA21	36	61
ddm1_rdr6_polIV	Chr5	11785962	11785968	EVD/ATCOPIA93	37	79
ddm1_rdr6_polIV	Chr1	4558101	4558107	EVD/ATCOPIA93	39	66
ddm1_rdr6_polIV	Chr1	1129981	1129987	EVD/ATCOPIA93	40	60
ddm1_rdr6_polIV	Chr3	1584995	1585004	ATMU5	42	65
ddm1_rdr6_polIV	Chr1	12406686	12406696	VANDAL21	44	72
ddm1_rdr6_polIV	Chr1	2394891	2394896	EVD/ATCOPIA93	52	62
ddm1_rdr6_polIV	Chr5	15599645	15599651	EVD/ATCOPIA93	53	82
ddm1_rdr6_polIV	Chr3	10169689	10169695	EVD/ATCOPIA93	54	76
ddm1_rdr6_polIV	Chr1	533989	533996	EVD/ATCOPIA93	57	71
ddm1_rdr6_polIV	Chr1	7553314	7553322	EVD/ATCOPIA93	65	77
ddm1_rdr6_polIV	Chr4	8209467	8209473	EVD/ATCOPIA93	65	80
ddm1_rdr6_polIV	Chr4	4406839	4406848	VANDAL21	74	82
ddm1_rdr6_polIV	Chr2	14958666	14958672	EVD/ATCOPIA93	76	83
ddm1_rdr6_polIV	Chr5	1188407	1188416	EVD/ATCOPIA93	76	81
ddm1_rdr6_polIV	Chr5	22188163	22188168	EVD/ATCOPIA93	76	85
ddm1_rdr6_polIV	Chr4	5006840	5006845	EVD/ATCOPIA93	80	82
ddm1_rdr6_polIV	Chr5	24794437	24794443	EVD/ATCOPIA93	81	83
ddm1_rdr6_polIV	Chr4	5745744	5745747	ATENSPM3	83	86
ddm1_rdr6_polIV	Chr4	3576705	3576710	EVD/ATCOPIA93	84	88
ddm1_rdr6_polIV	Chr1	21613694	21613701	EVD/ATCOPIA93	85	89
ddm1_rdr6_polIV	Chr5	8709880	8709885	EVD/ATCOPIA93	85	88
ddm1_rdr6_polIV	Chr5	26530710	26530715	EVD/ATCOPIA93	89	91
