# Supplementary material for: Extrachromosomal circular DNA and structural variants highlight genome instability in Arabidopsis epigenetic mutants
Source: Nat Commun. 2023 Aug 28;14:5236. doi: 10.1038/s41467-023-41023-0 (PMC10462705; doi:10.1038/s41467-023-41023-0)
Supplement: Supplementary file 4 — Source Data [file 41467_2023_41023_MOESM4_ESM.zip › Souce data for Fig 2 and Supplementary Fig 5.xlsx]

## Sheet: Feuille 2
TE family	# covered loci in WT	# unique reads in WT	# covered loci in ddm1 rdr6 pol4 rep1	# unique reads in ddm1 rdr6 pol4 rep1	# covered loci in ddm1 rdr6 pol4 rep2	# unique reads in ddm1 rdr6 pol4 rep2
ATCOPIA93	5	11	4	8105	5	61439
VANDAL21	27	101	42	6513	22	4400
ATREP10D	401	629	611	1449	290	725
ATREP3	335	536	587	1334	277	652
HELITRONY3	315	480	593	1375	239	530
ATREP15	224	336	458	1030	195	373
HELITRONY1D	182	239	343	740	144	346
ATREP4	200	271	360	779	152	327
ATREP11	192	272	383	789	153	325
ATHILA2	133	463	164	1283	75	301
ATREP5	156	229	278	580	128	291
ATREP1	119	158	217	496	99	219
BRODYAGA1A	140	194	253	559	96	207
HELITRONY1B	94	136	180	368	72	197
ATHILA6A	86	248	110	790	49	194
BRODYAGA2	115	171	194	446	86	185
ATREP10B	107	132	195	403	92	175
ATLINE1A	94	140	163	378	73	163
ATHILA	63	260	79	697	40	156
ATLINEIII	64	105	136	522	57	151
VANDAL3	65	334	85	514	35	137
HELITRON4	70	129	101	291	50	133
HELITRONY1E	96	123	177	367	68	132
ATHILA3	82	280	105	569	46	129
ARNOLDY2	65	86	118	247	55	126
ATDNA12T3_2	54	348	89	715	39	122
ATLANTYS1	58	141	95	841	33	101
ATHILA4C	64	172	87	440	34	98
ATDNA2T9C	65	107	123	266	53	97
HELITRON2	49	97	83	259	36	94
ATHILA4	77	129	109	367	46	92
ATHILA0_I	42	126	67	299	28	91
ATENSPM5	46	116	75	363	28	91
ATENSPM2	46	106	61	261	29	91
BRODYAGA1	56	81	91	161	42	91
ARNOLDY1	45	72	87	185	44	91
ATHILA6B	35	103	55	290	24	88
TA11	61	122	84	346	36	87
VANDAL6	26	53	39	161	11	83
ATENSPM6	51	107	93	336	28	82
ATREP10A	62	81	117	250	39	82
ATHILA7	40	78	66	228	23	82
ATREP9	49	73	94	219	39	82
ATHILA4A	99	194	137	369	49	80
HELITRONY1A	58	80	106	206	38	80
ATREP2	41	49	71	121	33	80
META1	39	61	61	146	31	79
ATLINE2	50	70	100	335	41	75
ATENSPM3	28	61	35	152	21	72
RathE1_cons	50	61	115	226	36	71
ATIS112A	76	125	108	361	32	69
VANDAL2	20	84	28	282	17	69
ATLINE1_3A	37	47	91	212	27	68
ATLANTYS2	51	138	75	554	33	66
HELITRONY2	53	97	89	201	28	65
ATMUN1	28	37	46	103	23	62
ATHILA5	25	84	56	290	22	61
VANDAL17	62	99	110	280	28	60
ATREP7	40	58	60	121	25	60
ATLANTYS3	23	58	59	332	25	58
ATREP19	46	64	87	195	26	57
ATENSPM1A	32	64	55	170	24	55
ATDNAI27T9A	47	67	65	140	26	54
ATLINE1_6	50	97	74	358	28	53
TNAT1A	41	50	60	127	21	52
VANDAL5	26	100	36	156	19	51
ATCOPIA95	17	30	47	147	15	50
DT1	36	46	56	122	23	49
ATENSPM10	22	29	26	86	15	48
ATHPOGON3	21	25	48	97	20	48
ATREP14	8	10	19	44	10	48
VANDAL1	23	51	49	218	19	47
ATMUNX1	40	60	64	119	26	46
ATHPOGON1	34	41	63	107	24	46
ATCOPIA11	8	33	14	182	9	44
ATGP1	51	67	77	300	23	43
ATDNAI27T9C	39	63	63	147	14	43
ATTIRTA1	27	35	46	93	17	43
ATREP13	23	31	34	64	17	43
TAT1_ATH	18	23	49	151	19	42
ATENSPM9	35	80	52	245	20	41
HARBINGER	32	59	60	180	18	41
VANDAL8	35	65	66	216	18	40
ATLINE1_5	29	42	56	133	22	39
ATCOPIA28	20	30	26	66	14	39
SIMPLEGUY1	32	44	55	129	21	38
ATHATN6	14	21	21	44	8	37
RP1_AT	35	48	47	92	17	36
ATGP3	24	36	40	206	10	36
RathE3_cons	30	36	56	114	16	36
VANDAL4	32	100	36	199	14	35
RathE2_cons	23	31	38	80	15	33
HELITRON1	35	65	60	205	18	32
HELITRONY1C	27	39	52	125	18	32
ATREP8	22	27	35	55	16	32
SIMPLEHAT1	18	25	27	71	13	32
ATHILA8A	31	61	49	156	17	31
ATREP6	41	58	77	142	21	31
ATREP2A	22	28	39	65	16	31
ATCOPIA57	11	16	25	68	9	31
ATLINE1_4	35	56	66	201	15	30
ATHAT1	32	46	53	148	15	30
ATGP10	28	43	58	254	15	29
VANDAL20	14	40	19	125	11	29
ATREP11A	23	36	34	75	17	29
ATHATN3	23	32	36	69	10	29
VANDAL12	13	24	17	43	8	29
TAG2	22	23	41	100	14	28
AT9TSD1	29	53	30	75	15	27
TAG3N1	28	36	41	94	17	27
VANDAL9	14	31	17	75	9	27
VANDAL2N1	15	26	19	70	9	27
ATTIR16T3A	18	24	42	91	18	27
ATHILA4B_LTR	36	61	49	93	15	26
ATTIRX1B	11	11	19	54	9	26
TSCL	30	44	50	135	12	24
ATTIRX1A	16	19	34	75	12	24
LIMPET1	32	47	50	123	9	23
ARNOLD2	22	43	37	138	13	23
ATHILA4D_LTR	23	38	41	89	14	23
ATMU7	12	25	19	54	9	23
ATSINE4	20	23	49	94	12	23
ATMU2	16	20	29	60	16	23
ATGP8	24	34	46	101	10	22
ARNOLD3	15	32	16	74	7	22
ATENSPM4	13	31	24	75	8	22
ATHATN2	17	27	30	49	14	22
ATDNAI27T9B	14	21	23	41	9	22
VANDAL1N1	13	20	23	53	7	22
ATCOPIA20	5	16	3	28	2	22
ATCOPIA75	5	9	13	54	6	22
ATHILA8B	23	40	34	78	11	21
HELITRON5	23	37	29	90	7	21
ATDNA2T9A	18	25	23	60	9	21
ATCOPIA43	10	23	15	80	5	21
ATHATN1	17	21	32	61	10	21
HELITRONY3A	14	18	22	41	9	21
ATGP2N	9	12	19	88	9	21
ATLINE1_1	21	28	41	97	10	20
ATN9_1	14	20	20	32	12	20
ROMANIAT5	13	15	22	84	11	20
ATCOPIA42	9	15	15	68	7	20
ATREP18	28	1127	30	738	9	19
ATENSPM11	18	38	24	70	11	19
VANDAL16	17	32	29	109	11	19
ATGP2	11	31	25	178	9	19
ATCOPIA49	13	28	18	83	8	19
VANDAL13	11	27	17	57	7	18
ATREP16	12	24	22	55	10	18
ATCOPIA24	14	19	14	35	6	18
ATHATN4	14	16	31	57	8	18
VANDAL5A	8	10	23	50	10	18
ATCOPIA16	5	9	8	42	3	18
SIMPLEHAT2	19	21	32	69	9	17
ATHATN7	13	15	20	40	11	17
ATCOPIA85	3	6	3	24	4	17
ATENSPM7	20	45	31	118	11	16
HELITRON3	11	29	26	78	9	16
VANDAL22	14	26	17	57	4	16
ATCOPIA66	6	12	10	55	5	16
ATHATN5	9	11	24	65	7	16
ATDNA12T3A	3	5	11	25	6	16
ATHILA7A	7	15	14	41	8	15
ATCOPIA41	8	14	21	69	7	15
ATCOPIA12	8	13	9	47	3	15
ARNOLD1	6	9	12	38	3	15
ATCOPIA8A	4	4	7	42	5	15
ATCOPIA35	9	15	13	47	5	14
ATCOPIA50	7	10	11	100	8	14
ATCOPIA26	7	8	11	54	3	14
ATCOPIA1	6	8	10	36	4	14
TAG1	6	7	21	54	7	14
ATCOPIA15	5	7	8	34	5	14
ATREP17	6	7	12	26	7	14
ATGP5	20	32	27	91	6	13
VANDAL11	6	22	8	43	5	13
ATDNA1T9A	12	18	18	45	7	13
ATCOPIA27	6	17	14	87	8	13
VANDAL18NA	8	17	10	20	5	13
ATCOPIA17	6	15	10	62	5	13
ATCOPIA4	4	5	8	33	4	13
ATHPOGON2	4	4	10	17	7	13
ATGP7	15	31	19	91	6	12
ATMU1	18	26	27	57	8	12
VANDAL7	6	19	15	62	6	12
ATCOPIA56	6	14	9	65	4	12
ATHAT7	7	13	9	31	4	12
ATCOPIA59	8	12	18	50	7	12
ATTIRX1C	9	11	20	35	8	12
ATTIRX1D	10	11	13	24	4	12
ATCOPIA94	4	5	16	48	8	12
ATCOPIA74	1	1	4	13	2	12
ATREP10	13	20	21	43	9	11
ATCOPIA30	8	14	15	43	4	11
ATCOPIA78	9	12	18	79	6	11
BOMZH2	8	11	20	39	7	11
ATMU11	7	9	13	30	3	11
ATMU3N1	6	9	12	28	5	11
ATCOPIA77	2	2	3	9	2	11
ATCOPIA13	17	39	25	91	6	10
ATREP10C	23	30	38	57	6	10
AT9NMU1	16	25	19	51	5	10
ATDNA2T9B	10	16	8	25	4	10
TNAT2A	14	16	12	22	6	10
ATGP9B	7	11	16	40	6	10
ENDOVIR1	6	10	10	38	4	10
VANDAL10	5	10	6	25	4	10
ATMU5	8	8	11	35	4	10
ATMU4	4	7	5	12	2	10
ATMU10	22	41	41	105	8	9
ATLINE1_2	13	18	29	85	6	9
ATREP12	9	16	17	66	6	9
ATHATN3A	8	11	13	30	4	9
ATGP6	5	9	11	36	3	9
ATCOPIA44	5	8	5	52	3	9
ATCOPIA45	6	8	12	37	3	9
ATCOPIA68	22	29	24	65	3	8
ATMU3	7	19	9	37	4	8
VANDALNX2	13	15	19	40	6	8
ATHAT10	10	14	15	29	6	8
AT9MU1	4	11	4	8	2	8
ATCOPIA53	3	9	4	42	3	8
ATRE1	5	8	13	41	3	8
ATCOPIA38	4	8	6	32	4	8
ATHPOGO	3	3	11	23	6	8
ATSINE2A	11	14	23	56	7	7
ATCOPIA22	5	11	10	51	4	7
ATCOPIA91	2	7	3	17	2	7
ATCOPIA25	3	5	6	30	2	7
ATCOPIA29	5	5	6	21	4	7
ATHAT2	3	5	7	14	4	7
ATCOPIA81	3	4	4	27	2	7
ATCOPIA60	2	2	3	4	1	7
ATCOPIA21	1	1	8	25	2	7
BOMZH1	9	18	16	25	4	6
ATCOPIA5	9	16	11	36	5	6
ATHATN10	7	10	27	52	4	6
VANDAL18	6	10	9	31	3	6
VANDAL15	3	10	4	27	3	6
ATCOPIA51	5	8	9	377	2	6
ATCOPIA69	5	8	14	47	3	6
ATCOPIA64	4	6	6	30	2	6
ATCOPIA71	3	4	5	8	1	6
ATCOPIA36	3	3	11	34	4	6
ATCOPIA96	2	3	8	31	3	6
ATENSPM1	14	26	17	56	4	5
ATCOPIA48	4	17	10	62	3	5
ATCOPIA65	10	15	14	51	2	5
ATHAT3	8	14	13	44	3	5
ATCOPIA10	5	8	6	21	2	5
ATDNAI26T9	6	8	9	16	3	5
ATCOPIA67	4	7	9	18	3	5
ATCOPIA63	5	5	10	36	3	5
ATCOPIA61	4	4	10	22	3	5
ATCOPIA83	2	3	3	20	2	5
ATCOPIA72	2	3	2	9	2	5
VANDAL14	10	21	15	39	3	4
VANDAL18NB	11	21	5	10	2	4
ATMU6N1	13	18	23	59	2	4
ATMU8	7	13	8	18	2	4
ATCOPIA58	6	12	13	35	3	4
ATCOPIA37	7	10	19	54	3	4
ATHATN8	7	10	10	19	3	4
ATCOPIA86	4	8	4	19	1	4
ATCOPIA76	2	3	5	33	2	4
ATCOPIA32	3	3	4	14	2	4
VANDALNX1	3	3	9	14	2	4
ATCOPIA73	1	1	2	21	1	4
ATCOPIA23	6	13	7	43	1	3
ATCOPIA14	5	11	6	29	3	3
ATDNATA1	5	7	11	16	3	3
ATCOPIA79	3	6	4	35	2	3
ATCOPIA34	5	6	10	24	3	3
ATCOPIA40	3	6	4	13	2	3
ATCOPIA54	4	5	10	27	2	3
ATENSPM8	4	5	4	10	2	3
ATCOPIA84	4	4	4	7	2	3
ATCOPIA52	1	3	3	63	1	3
ATCOPIA55	3	3	5	26	2	3
ATCOPIA97	2	3	4	13	2	3
ATCOPIA3	1	1	8	22	2	3
ATMU9	8	11	12	31	2	2
ATMU6	9	11	10	25	2	2
ATCOPIA9	5	10	9	21	2	2
ATCOPIA87	4	8	10	34	2	2
ATCOPIA70	3	7	5	16	2	2
ATMUN2	3	5	5	12	1	2
ATCOPIA46	1	4	5	22	2	2
ATCOPIA7	2	4	5	20	1	2
ATCOPIA38B	2	4	4	19	1	2
ATGP9LTR	3	4	5	10	2	2
ARNOLD4	3	3	9	21	2	2
ATCOPIA39	2	3	2	13	1	2
ATCOPIA19	2	2	2	17	1	2
ATCOPIA31A	2	2	3	6	1	2
ATCOPIA89	3	11	5	35	1	1
ATCOPIA62	2	7	9	25	1	1
ATCOPIA8B	4	5	4	23	1	1
ATCOPIA32B	3	4	4	27	1	1
ATCOPIA2	2	4	3	9	1	1
TA1-2	3	3	3	8	1	1
ATHATN9	2	2	5	18	1	1
ATCOPIA18A	1	1	1	15	1	1
ATCOPIA80	4	9	7	21	0	0
ATCOPIA90	3	6	5	10	0	0
ATCOPIA82	3	5	5	18	0	0
ATCOPIA92	2	5	2	11	0	0
ATCOPIA38A	2	4	2	14	0	0
ATCOPIA88	4	4	5	13	0	0
ATCOPIA6	2	3	4	8	0	0
ATCOPIA31	2	3	4	6	0	0
ATCOPIA47	1	2	1	13	0	0
ATCOPIA33	1	1	3	9	0	0
ATCOPIA65A	1	1	1	2	0	0
TA1_AT	0	0	2	5	0	0
ATCOPIA18	0	0	2	2	0	0
DRL1	0	0	1	1	0	0
TA12	0	0	1	1	0	0
