# Supplementary material for: Extrachromosomal circular DNA and structural variants highlight genome instability in Arabidopsis epigenetic mutants
Source: Nat Commun. 2023 Aug 28;14:5236. doi: 10.1038/s41467-023-41023-0 (PMC10462705; doi:10.1038/s41467-023-41023-0)
Supplement: Supplementary file 4 — Source Data [file 41467_2023_41023_MOESM4_ESM.zip › Souce data for Fig 4.xlsx]

## Sheet: ddm1vsCol
Genotype	Chr	start	end	SVTYPE	LENGTH
ddm1	Chr1	4091105	4091146	DEL	-41
ddm1	Chr1	7025009	7025065	DEL	-56
ddm1	Chr1	11355587	11355607	DEL	-20
ddm1	Chr1	14685649	14685703	DEL	-54
ddm1	Chr1	14729219	14729379	DEL	-160
ddm1	Chr1	15082899	15083074	DEL	-175
ddm1	Chr1	15098183	15098633	DEL	-450
ddm1	Chr1	15100835	15100981	DEL	-146
ddm1	Chr1	15101748	15101847	DEL	-99
ddm1	Chr1	15131088	15131366	DEL	-278
ddm1	Chr1	15169996	15170122	DEL	-126
ddm1	Chr1	15194672	15194726	DEL	-54
ddm1	Chr1	15227682	15228196	DEL	-514
ddm1	Chr1	15251442	15251469	DEL	-27
ddm1	Chr1	15271232	15271280	DEL	-48
ddm1	Chr1	15272390	15272435	DEL	-45
ddm1	Chr1	15274663	15274686	DEL	-23
ddm1	Chr1	15326836	15326975	DEL	-139
ddm1	Chr1	16518784	16518894	DEL	-110
ddm1	Chr1	16746351	16746390	DEL	-39
ddm1	Chr1	21286468	21286654	DEL	-186
ddm1	Chr1	21289536	21289721	DEL	-185
ddm1	Chr2	208289	208309	DEL	-20
ddm1	Chr2	2197877	2197916	DEL	-39
ddm1	Chr2	3092772	3092797	DEL	-25
ddm1	Chr2	3183318	3183351	DEL	-33
ddm1	Chr2	3258529	3258768	DEL	-239
ddm1	Chr2	3258806	3259628	DEL	-822
ddm1	Chr2	4030839	4030862	DEL	-23
ddm1	Chr2	4031897	4031956	DEL	-59
ddm1	Chr2	4032209	4032546	DEL	-337
ddm1	Chr2	4033524	4033548	DEL	-24
ddm1	Chr2	4269751	4269773	DEL	-22
ddm1	Chr2	4650322	4650347	DEL	-25
ddm1	Chr2	5401638	5401672	DEL	-34
ddm1	Chr2	5852682	5852705	DEL	-23
ddm1	Chr3	11353500	11353523	DEL	-23
ddm1	Chr3	11354160	11354254	DEL	-94
ddm1	Chr3	12247152	12247181	DEL	-29
ddm1	Chr3	12670341	12670376	DEL	-35
ddm1	Chr3	13688179	13688201	DEL	-22
ddm1	Chr3	13700574	13700595	DEL	-21
ddm1	Chr3	13729191	13729214	DEL	-23
ddm1	Chr3	13736274	13736297	DEL	-23
ddm1	Chr3	13737259	13737281	DEL	-22
ddm1	Chr3	13747517	13747537	DEL	-20
ddm1	Chr3	13751528	13751548	DEL	-20
ddm1	Chr3	13752778	13752798	DEL	-20
ddm1	Chr3	13767143	13767167	DEL	-24
ddm1	Chr3	13767649	13767672	DEL	-23
ddm1	Chr3	13839698	13839724	DEL	-26
ddm1	Chr3	13847109	13847135	DEL	-26
ddm1	Chr3	14179520	14179541	DEL	-21
ddm1	Chr3	14183029	14183050	DEL	-21
ddm1	Chr3	14189381	14189761	DEL	-380
ddm1	Chr3	14315050	14315070	DEL	-20
ddm1	Chr3	14476795	14476824	DEL	-29
ddm1	Chr3	14517770	14517805	DEL	-35
ddm1	Chr3	15141358	15141818	DEL	-460
ddm1	Chr3	18101329	18101351	DEL	-22
ddm1	Chr4	2927701	2927878	DEL	-177
ddm1	Chr4	2933833	2934012	DEL	-179
ddm1	Chr4	2935442	2935620	DEL	-178
ddm1	Chr4	2937191	2937367	DEL	-176
ddm1	Chr4	2941799	2941977	DEL	-178
ddm1	Chr4	2945924	2946097	DEL	-173
ddm1	Chr4	3875966	3876350	DEL	-384
ddm1	Chr4	3877029	3877066	DEL	-37
ddm1	Chr4	4275361	4275382	DEL	-21
ddm1	Chr4	4547967	4547994	DEL	-27
ddm1	Chr4	13736337	13736358	DEL	-21
ddm1	Chr5	8130080	8130101	DEL	-21
ddm1	Chr5	11818901	11818936	DEL	-35
ddm1	Chr5	11846236	11846300	DEL	-64
ddm1	Chr5	11885749	11885924	DEL	-175
ddm1	Chr5	11890159	11890335	DEL	-176
ddm1	Chr5	12046011	12046109	DEL	-98
ddm1	Chr5	12048500	12048547	DEL	-47
ddm1	Chr5	12048803	12048873	DEL	-70
ddm1	Chr5	12050082	12050153	DEL	-71
ddm1	Chr5	12853979	12854223	DEL	-244
ddm1	Chr5	12855500	12855749	DEL	-249
ddm1	Chr5	12857073	12857296	DEL	-223
ddm1	Chr5	12863016	12863261	DEL	-245
ddm1	Chr5	26335562	26335582	DEL	-20
ddm1 pol4	Chr1	4331690	4331714	DEL	-24
ddm1 pol4	Chr1	6007684	6007796	DEL	-112
ddm1 pol4	Chr1	14720280	14720427	DEL	-147
ddm1 pol4	Chr1	14925441	14925478	DEL	-37
ddm1 pol4	Chr1	15095178	15095205	DEL	-27
ddm1 pol4	Chr1	15199383	15199537	DEL	-154
ddm1 pol4	Chr1	15279723	15279772	DEL	-49
ddm1 pol4	Chr1	15280014	15280048	DEL	-34
ddm1 pol4	Chr1	16518785	16518894	DEL	-109
ddm1 pol4	Chr1	16746348	16746388	DEL	-40
ddm1 pol4	Chr1	16868414	16868434	DEL	-20
ddm1 pol4	Chr1	17279700	17279722	DEL	-22
ddm1 pol4	Chr1	24796029	24797265	DEL	-1236
ddm1 pol4	Chr1	29373035	29373055	DEL	-20
ddm1 pol4	Chr2	2197877	2197916	DEL	-39
ddm1 pol4	Chr2	3092769	3092791	DEL	-22
ddm1 pol4	Chr2	3092930	3092960	DEL	-30
ddm1 pol4	Chr2	3616816	3616994	DEL	-178
ddm1 pol4	Chr2	4269753	4269775	DEL	-22
ddm1 pol4	Chr2	6002295	6002318	DEL	-23
ddm1 pol4	Chr2	10009658	10017009	DEL	-7351
ddm1 pol4	Chr2	18037489	18037509	DEL	-20
ddm1 pol4	Chr3	11354160	11354254	DEL	-94
ddm1 pol4	Chr3	13839685	13839712	DEL	-27
ddm1 pol4	Chr3	14188772	14188792	DEL	-20
ddm1 pol4	Chr3	14189410	14189795	DEL	-385
ddm1 pol4	Chr3	14315050	14315070	DEL	-20
ddm1 pol4	Chr3	14476795	14476824	DEL	-29
ddm1 pol4	Chr3	15141359	15141818	DEL	-459
ddm1 pol4	Chr3	15716937	15716959	DEL	-22
ddm1 pol4	Chr3	18063062	18063089	DEL	-27
ddm1 pol4	Chr4	3596542	3596564	DEL	-22
ddm1 pol4	Chr4	3839826	3839923	DEL	-97
ddm1 pol4	Chr4	3873925	3874097	DEL	-172
ddm1 pol4	Chr4	4358130	4360294	DEL	-2164
ddm1 pol4	Chr4	4722061	4722112	DEL	-51
ddm1 pol4	Chr4	4774445	4774480	DEL	-35
ddm1 pol4	Chr4	6101749	6101781	DEL	-32
ddm1 pol4	Chr4	8963914	8963961	DEL	-47
ddm1 pol4	Chr4	16645260	16645284	DEL	-24
ddm1 pol4	Chr5	10171082	10171114	DEL	-32
ddm1 pol4	Chr5	10336018	10336045	DEL	-27
ddm1 pol4	Chr5	11704913	11705089	DEL	-176
ddm1 pol4	Chr5	11728396	11728573	DEL	-177
ddm1 pol4	Chr5	11802430	11802455	DEL	-25
ddm1 pol4	Chr5	11802818	11802864	DEL	-46
ddm1 pol4	Chr5	11818901	11818934	DEL	-33
ddm1 pol4	Chr5	11821622	11821675	DEL	-53
ddm1 pol4	Chr5	11871987	11872162	DEL	-175
ddm1 pol4	Chr5	12048806	12048876	DEL	-70
ddm1 pol4	Chr5	12050082	12050153	DEL	-71
